# Supplementary material for: Establishment of a Triple Quadrupole HPLC-MS Quantitation Method for Dystrophin Protein in Mouse and Human Skeletal Muscle
Source: Int J Mol Sci. 2023 Dec 25;25(1):303. doi: 10.3390/ijms25010303 (PMC10779312; doi:10.3390/ijms25010303)
Supplement: Supplementary file 1 [file ijms-25-00303-s001.zip]

Archive with 1 entries (1 files):
- ijms-2741891-supplementary.pdf
